# Supplementary material for: The Burdens of Idiopathic Developmental Intellectual Disability Attributable to Lead Exposure from 1990 to 2023 and a Projection to 2050 in the USA: Findings from the Global Burden of Disease Study 2023
Source: Healthcare (Basel). 2026 Feb 16;14(4):508. doi: 10.3390/healthcare14040508 (PMC12940874; doi:10.3390/healthcare14040508)
Supplement: Supplementary file 1 [file healthcare-14-00508-s001.zip]

Archive with 7 entries (7 files):
- Supplementary Figure Legends.pdf
- Table S1.xlsx
- Table S2 (Revision).xlsx
- Table S3.xlsx
- Table S4.xlsx
- Table S5.xlsx
- Table S6.xlsx
