# Supplementary material for: The Burdens of Idiopathic Developmental Intellectual Disability Attributable to Lead Exposure from 1990 to 2023 and a Projection to 2050 in the USA: Findings from the Global Burden of Disease Study 2023
Source: Healthcare (Basel). 2026 Feb 16;14(4):508. doi: 10.3390/healthcare14040508 (PMC12940874; doi:10.3390/healthcare14040508)
Supplement: Supplementary file 1 [file healthcare-14-00508-s001.zip › Table S1.xlsx]

## Sheet: Sheet1
Characteristics				DALYs				ASDR per 100,000
			Number in 1990 (95% UI)	Number in 2023 (95%UI)	Percentage change (%)		ASDR in 1990 (95%UI)	ASDR in 2023 (95%UI)	Percentage change (%)	AAPC (95%CI)
State
Alabama			1021 (377,2073)	784 (311,1556)	-0.232125		26.21 (9.65,53.27)	15.05 (5.95,29.97)	-0.425792	-1.67 (-1.71,-1.64)
Alaska			168 (58,333)	114 (39,235)	-0.321429		28.36 (9.9,56.03)	15.58 (5.54,32.97)	-0.450635	-1.79 (-1.83,-1.74)
Arizona			637 (209,1345)	941 (332,1902)	0.477237		17.8 (5.85,37.45)	12.87 (4.88,27.09)	-0.276966	-0.98 (-1.04,-0.92)
Arkansas			825 (331,1619)	846 (344,1606)	0.0254545		37.22 (15.09,73.26)	27.63 (12.02,54.13)	-0.257657	-0.90 (-0.94,-0.85)
California			7414 (2680,15345)	6119 (2227,12907)	-0.17467		24.86 (8.93,51.11)	15.46 (5.97,32.76)	-0.378117	-1.43 (-1.48,-1.37)
Colorado			393 (95,885)	497 (150,1090)	0.264631		11.88 (3,26.91)	8.18 (2.32,18.4)	-0.311448	-1.13 (-1.22,-1.04)
Connecticut			745 (278,1500)	549 (204,1091)	-0.263087		23.97 (8.97,48.22)	14.78 (5.62,29.95)	-0.383396	-1.46 (-1.51,-1.41)
Delaware			169 (59,348)	156 (58,305)	-0.0769231		26.06 (9.14,53.31)	15.01 (5.81,29.66)	-0.424021	-1.65 (-1.69,-1.61)
District of Columbia			140 (54,288)	112 (43,237)	-0.2		24.35 (9.37,49.94)	16.9 (6.83,37.18)	-0.305955	-1.08 (-1.14,-1.03)
Florida			3023 (1083,6332)	3461 (1337,6917)	0.144889		25.81 (9.36,53.71)	15.51 (6.52,31.74)	-0.39907	-1.52 (-1.57,-1.46)
Georgia			1376 (495,2872)	1811 (729,3417)	0.316134		21.1 (7.69,43.72)	16.16 (6.88,32.32)	-0.234123	-0.82 (-0.88,-0.75)
Hawaii			281 (100,545)	225 (81,478)	-0.199288		25.74 (9.09,50.03)	16.23 (6.13,33.92)	-0.369464	-1.40 (-1.49,-1.32)
Idaho			259 (96,511)	315 (117,618)	0.216216		25.74 (9.54,50.78)	15.74 (6.01,32.82)	-0.3885	-1.48 (-1.54,-1.43)
Illinois			2780 (1043,5665)	1973 (794,3792)	-0.290288		25.07 (9.39,50.9)	15.45 (6.37,31.16)	-0.383726	-1.46 (-1.50,-1.41)
Indiana			1407 (516,2787)	1085 (400,2036)	-0.228856		26.14 (9.57,51.51)	15.56 (6.03,31.27)	-0.404744	-1.58 (-1.67,-1.50)
Iowa			696 (254,1397)	488 (182,957)	-0.298851		26.51 (9.68,53.25)	14.75 (5.5,29.74)	-0.443606	-1.78 (-1.85,-1.70)
Kansas			656 (245,1255)	472 (174,911)	-0.280488		27.53 (10.25,53.12)	16.07 (6.11,32.74)	-0.416273	-1.60 (-1.65,-1.56)
Kentucky			983 (348,2074)	751 (275,1538)	-0.236012		27.55 (9.82,57.68)	16.43 (6.31,33.31)	-0.40363	-1.57 (-1.63,-1.51)
Louisiana			1092 (398,2220)	709 (278,1449)	-0.350733		26.06 (9.49,52.68)	15.53 (6.37,32.53)	-0.404068	-1.57 (-1.64,-1.50)
Maine			340 (118,689)	232 (85,474)	-0.317647		28.93 (10.1,58.19)	16.49 (6.36,34.14)	-0.430003	-1.70 (-1.74,-1.65)
Maryland			863 (287,1724)	858 (327,1799)	-0.00579374		18.47 (6.25,36.57)	13.93 (5.46,28.84)	-0.245804	-0.86 (-0.92,-0.81)
Massachusetts			1598 (579,3290)	1288 (501,2562)	-0.193992		27.83 (10.22,56.84)	18.56 (7.1,39.42)	-0.333094	-1.22 (-1.28,-1.17)
Michigan			2326 (866,4751)	1565 (616,3222)	-0.327171		25.6 (9.61,51.96)	15.39 (5.87,31.84)	-0.398828	-1.53 (-1.57,-1.49)
Minnesota			529 (123,1133)	504 (142,1123)	-0.047259		12.33 (2.94,26.55)	8.52 (2.43,19.53)	-0.309002	-1.11 (-1.15,-1.07)
Mississippi			670 (274,1361)	476 (200,905)	-0.289552		26.46 (10.79,53.48)	16.3 (6.96,32.9)	-0.383976	-1.46 (-1.50,-1.42)
Missouri			1262 (482,2608)	969 (371,1996)	-0.232171		25.88 (9.86,53.15)	15.56 (6.23,32.25)	-0.398764	-1.53 (-1.56,-1.50)
Montana			224 (76,432)	173 (65,351)	-0.227679		28.92 (9.78,55.63)	14.57 (5.55,30.87)	-0.496196	-2.05 (-2.10,-2.00)
Nebraska			412 (147,864)	317 (124,620)	-0.230583		27.11 (9.71,56.71)	15.72 (6.24,32.31)	-0.42014	-1.66 (-1.76,-1.57)
Nevada			322 (118,674)	563 (216,1126)	0.748447		27.04 (9.96,56.07)	17.52 (7.01,35.81)	-0.352071	-1.32 (-1.38,-1.26)
New Hampshire			303 (98,610)	223 (83,468)	-0.264026		27.77 (9.04,55.57)	15.45 (5.98,32.88)	-0.443644	-1.77 (-1.84,-1.70)
New Jersey			1482 (498,3086)	1476 (564,2977)	-0.00404858		20.14 (6.86,41.98)	15.88 (6.15,34.04)	-0.211519	-0.71 (-0.76,-0.67)
New Mexico			415 (150,829)	343 (128,733)	-0.173494		27.36 (9.89,54.58)	16.35 (6.54,35.22)	-0.402412	-1.54 (-1.58,-1.49)
New York			4284 (1494,8987)	3171 (1191,6381)	-0.259804		24.95 (8.72,51.95)	16.12 (6.55,33.61)	-0.353908	-1.32 (-1.36,-1.28)
North Carolina			1423 (506,3025)	1691 (622,3345)	0.188335		22.08 (7.76,46.69)	15.75 (6,32.41)	-0.286685	-1.02 (-1.06,-0.97)
North Dakota			173 (64,349)	118 (45,230)	-0.317919		28.1 (10.39,56.72)	14.89 (5.49,29.32)	-0.470107	-1.90 (-1.95,-1.84)
Ohio			2206 (834,4454)	1469 (520,3090)	-0.334089		21.19 (8.03,42.47)	12.22 (4.82,25.54)	-0.423313	-1.65 (-1.73,-1.58)
Oklahoma			830 (293,1672)	652 (255,1269)	-0.214458		27.4 (9.66,54.84)	15.94 (6.66,32.33)	-0.418248	-1.64 (-1.71,-1.58)
Oregon			785 (272,1597)	712 (264,1412)	-0.0929936		28.64 (9.91,58.17)	16.26 (6.6,34.3)	-0.432263	-1.71 (-1.73,-1.68)
Pennsylvania			2613 (926,5434)	1782 (581,3635)	-0.318025		23.68 (8.39,49.02)	13.37 (4.47,28.52)	-0.435389	-1.73 (-1.79,-1.67)
Rhode Island			260 (89,518)	187 (68,376)	-0.280769		27.38 (9.49,54.79)	16.58 (6.38,35.29)	-0.394449	-1.50 (-1.55,-1.45)
South Carolina			893 (337,1794)	836 (311,1685)	-0.0638298		25.91 (9.87,51.91)	15.7 (6.22,32.07)	-0.394056	-1.51 (-1.58,-1.44)
South Dakota			190 (65,374)	142 (50,271)	-0.252632		28.43 (9.76,55.95)	15.2 (5.51,30.34)	-0.465353	-1.89 (-1.94,-1.85)
Tennessee			613 (164,1331)	636 (194,1397)	0.0375204		13.02 (3.49,28.37)	8.85 (2.63,20.09)	-0.320276	-1.16 (-1.22,-1.11)
Texas			4268 (1635,8785)	4893 (1875,9632)	0.146439		24.85 (9.54,51.06)	15.85 (6.17,32.09)	-0.362173	-1.36 (-1.40,-1.31)
Utah			498 (180,1003)	574 (216,1142)	0.15261		27.31 (9.86,54.89)	16.42 (6.42,33.65)	-0.398755	-1.54 (-1.59,-1.49)
Vermont			156 (54,303)	104 (39,206)	-0.333333		28.22 (9.86,54.83)	15.68 (5.9,31.88)	-0.444366	-1.75 (-1.81,-1.68)
Virginia			1517 (554,3136)	1311 (479,2563)	-0.135794		24.82 (9.08,51.1)	14.97 (5.68,30.93)	-0.396857	-1.52 (-1.60,-1.44)
Washington			1151 (441,2321)	1224 (456,2427)	0.0634231		23.96 (9.25,48.16)	15.2 (5.85,31.85)	-0.365609	-1.38 (-1.43,-1.33)
West Virginia			466 (180,931)	297 (111,583)	-0.362661		27.86 (10.86,55.45)	16.56 (6.55,34.76)	-0.405599	-1.55 (-1.61,-1.49)
Wisconsin			1240 (471,2499)	914 (331,1810)	-0.262903		26.17 (10.06,52.42)	15.18 (5.82,31.57)	-0.419947	-1.62 (-1.67,-1.57)
Wyoming			127 (44,255)	88 (34,178)	-0.307087		27.96 (9.76,55.83)	14.66 (5.67,29.16)	-0.47568	-1.94 (-2.06,-1.83)

## Sheet: Sheet2
Characteristics			ASDR per 100,000
			AAPC (95% CI)
United States of America			-1.41 (-1.45,-1.37)
Sex
Female			-1.72 (-1.74,-1.69)
Male			-1.23 (-1.27,-1.19)
State
Alabama			-1.67 (-1.71,-1.64)
Alaska			-1.79 (-1.83,-1.74)
Arizona			-0.98 (-1.04,-0.92)
Arkansas			-0.90 (-0.94,-0.85)
California			-1.43 (-1.48,-1.37)
Colorado			-1.13 (-1.22,-1.04)
Connecticut			-1.46 (-1.51,-1.41)
Delaware			-1.65 (-1.69,-1.61)
District of Columbia			-1.08 (-1.14,-1.03)
Florida			-1.52 (-1.57,-1.46)
Georgia			-0.82 (-0.88,-0.75)
Hawaii			-1.40 (-1.49,-1.32)
Idaho			-1.48 (-1.54,-1.43)
Illinois			-1.46 (-1.50,-1.41)
Indiana			-1.58 (-1.67,-1.50)
Iowa			-1.78 (-1.85,-1.70)
Kansas			-1.60 (-1.65,-1.56)
Kentucky			-1.57 (-1.63,-1.51)
Louisiana			-1.57 (-1.64,-1.50)
Maine			-1.70 (-1.74,-1.65)
Maryland			-0.86 (-0.92,-0.81)
Massachusetts			-1.22 (-1.28,-1.17)
Michigan			-1.53 (-1.57,-1.49)
Minnesota			-1.11 (-1.15,-1.07)
Mississippi			-1.46 (-1.50,-1.42)
Missouri			-1.53 (-1.56,-1.50)
Montana			-2.05 (-2.10,-2.00)
Nebraska			-1.66 (-1.76,-1.57)
Nevada			-1.32 (-1.38,-1.26)
New Hampshire			-1.77 (-1.84,-1.70)
New Jersey			-0.71 (-0.76,-0.67)
New Mexico			-1.54 (-1.58,-1.49)
New York			-1.32 (-1.36,-1.28)
North Carolina			-1.02 (-1.06,-0.97)
North Dakota			-1.90 (-1.95,-1.84)
Ohio			-1.65 (-1.73,-1.58)
Oklahoma			-1.64 (-1.71,-1.58)
Oregon			-1.71 (-1.73,-1.68)
Pennsylvania			-1.73 (-1.79,-1.67)
Rhode Island			-1.50 (-1.55,-1.45)
South Carolina			-1.51 (-1.58,-1.44)
South Dakota			-1.89 (-1.94,-1.85)
Tennessee			-1.16 (-1.22,-1.11)
Texas			-1.36 (-1.40,-1.31)
Utah			-1.54 (-1.59,-1.49)
Vermont			-1.75 (-1.81,-1.68)
Virginia			-1.52 (-1.60,-1.44)
Washington			-1.38 (-1.43,-1.33)
West Virginia			-1.55 (-1.61,-1.49)
Wisconsin			-1.62 (-1.67,-1.57)
Wyoming			-1.94 (-2.06,-1.83)
