# Supplementary material for: The Burdens of Idiopathic Developmental Intellectual Disability Attributable to Lead Exposure from 1990 to 2023 and a Projection to 2050 in the USA: Findings from the Global Burden of Disease Study 2023
Source: Healthcare (Basel). 2026 Feb 16;14(4):508. doi: 10.3390/healthcare14040508 (PMC12940874; doi:10.3390/healthcare14040508)
Supplement: Supplementary file 1 [file healthcare-14-00508-s001.zip › Table S2 (Revision).xlsx]

## Sheet: Sheet1
		Age-specific number of DALYs			Age-specific DALYs rate (per 100,000)
age	sex	Number in 1990 (95% UI)	Number in 2023 (95%UI)		1990 (95%UI)	2023 (95%UI)
<5	Female	1799 (668, 3688)	699 (145, 1610)		18.66 (6.93, 38.25)	7.71 (1.60, 17.77)
5-9	Female	2546 (1065, 4887)	928 (272, 1976)		28.13 (11.77, 53.98)	9.4 (2.76, 20.02)
10-14	Female	2406 (1030, 4743)	974 (301, 2075)		28.02 (12.00, 55.25)	9.5 (2.94, 20.23)
15-19	Female	2310 (952, 4446)	1017 (344, 2166)		26.13 (10.77, 50.29)	9.45 (3.20, 20.11)
20-24	Female	2281 (949, 4481)	1029 (404, 2108)		23.7 (9.86, 46.55)	9.65 (3.79, 19.78)
25-29	Female	2447 (970, 4912)	1139 (475, 2247)		22.61 (8.96, 45.39)	10.54 (4.39, 20.80)
30-34	Female	2334 (934, 4773)	1294 (534, 2593)		20.85 (8.34, 42.63)	11.1 (4.58, 22.26)
35-39	Female	1995 (750, 4055)	1567 (613, 3088)		19.44 (7.31, 39.52)	14.07 (5.50, 27.73)
40-44	Female	1644 (648, 3256)	1799 (706, 3658)		17.99 (7.09, 35.62)	16.54 (6.49, 33.62)
45-49	Female	1166 (446, 2348)	1578 (642, 3082)		16.37 (6.26, 32.95)	15.91 (6.48, 31.08)
50-54	Female	823 (314, 1710)	1543 (630, 2994)		13.97 (5.34, 29.01)	14.84 (6.06, 28.80)
55-59	Female	559 (210, 1159)	1376 (565, 2706)		10.19 (3.84, 21.13)	13.16 (5.41, 25.89)
60-64	Female	423 (149, 902)	1231 (449, 2514)		7.45 (2.63, 15.87)	11.28 (4.12, 23.03)
65-69	Female	258 (87, 553)	959 (371, 1889)		4.64 (1.57, 9.95)	9.54 (3.69, 18.81)
70-74	Female	150 (48, 304)	684 (260, 1380)		3.25 (1.03, 6.57)	8.24 (3.14, 16.62)
75-79	Female	139 (45, 266)	472 (157, 896)		3.73 (1.20, 7.16)	7.62 (2.54, 14.46)
95+	Female	4 (1, 8)	13 (4, 25)		2.31 (0.79, 4.52)	2.83 (0.97, 5.53)
<5	Male	2815 (959, 5881)	1336 (216, 3135)		27.84 (9.48, 58.18)	14.11 (2.29, 33.11)
5-9	Male	3856 (1375, 7831)	1645 (338, 3613)		40.56 (14.47, 82.38)	15.92 (3.27, 34.95)
10-14	Male	3675 (1336, 7663)	1717 (401, 3710)		40.72 (14.80, 84.89)	15.94 (3.73, 34.44)
15-19	Male	3605 (1245, 7637)	1828 (515, 3783)		38.68 (13.36, 81.94)	16.17 (4.56, 33.46)
20-24	Male	3680 (1306, 7720)	1957 (659, 3890)		36.84 (13.07, 77.27)	17.68 (5.95, 35.14)
25-29	Male	3755 (1274, 7896)	2145 (828, 4515)		34.38 (11.66, 72.28)	19.2 (7.42, 40.42)
30-34	Male	3522 (1204, 7649)	2458 (885, 5260)		31.63 (10.81, 68.70)	20.58 (7.41, 44.02)
35-39	Male	2977 (1009, 6402)	2901 (1067, 5919)		29.44 (9.98, 63.30)	25.38 (9.33, 51.78)
40-44	Male	2428 (805, 5377)	3318 (1046, 7016)		27.19 (9.02, 60.22)	30.07 (9.48, 63.58)
45-49	Male	1671 (533, 3630)	2828 (883, 6033)		24.31 (7.75, 52.82)	28.47 (8.89, 60.72)
50-54	Male	1145 (342, 2478)	2665 (851, 5524)		20.53 (6.13, 44.44)	25.69 (8.20, 53.26)
55-59	Male	741 (224, 1688)	2264 (708, 4789)		14.74 (4.45, 33.58)	22.11 (6.92, 46.79)
60-64	Male	542 (157, 1271)	1936 (572, 4120)		10.9 (3.16, 25.55)	18.62 (5.50, 39.62)
65-69	Male	308 (78, 717)	1443 (428, 3163)		6.81 (1.73, 15.86)	15.74 (4.66, 34.49)
70-74	Male	150 (38, 322)	974 (246, 2162)		4.34 (1.09, 9.31)	13.5 (3.41, 29.97)
75-79	Male	114 (29, 242)	594 (145, 1303)		4.72 (1.19, 10.04)	11.53 (2.81, 25.30)
95+	Male	1 (0, 3)	6 (1, 14)		2.77 (0.66, 5.76)	3.57 (0.86, 8.12)
