# Supplementary material for: The Burdens of Idiopathic Developmental Intellectual Disability Attributable to Lead Exposure from 1990 to 2023 and a Projection to 2050 in the USA: Findings from the Global Burden of Disease Study 2023
Source: Healthcare (Basel). 2026 Feb 16;14(4):508. doi: 10.3390/healthcare14040508 (PMC12940874; doi:10.3390/healthcare14040508)
Supplement: Supplementary file 1 [file healthcare-14-00508-s001.zip › Table S4.xlsx]

## Sheet: Sheet1
Location	Overall difference	Changes due to Population-level determinants (% contribute to the total changes)
		Aging	Population	Epidemiological change
United States of America	-8749.3	-2398.52(27.27%)	15037.113 (-170.99%)	-21432.893 (243.71%)
Sex
Female	-5163.81	-854.343 (16.54%)	5524.565 (-106.99%)	-9834.031 (190.44%)
Male	-3691.19	-1539.423 (41.71%)	9692.268 (-262.58%)	-11844.038 (320.87%)
State
Alaska	-311.94	140.945 (-45.18%)	1179.357 (-378.07%)	-1632.237 (523.25%)
Alabama	-4221.08	395.192 (-9.36%)	8387.026 (-198.69%)	-13003.299 (308.06%)
Arizona	15929.3	1105.989 (6.94%)	29663.668 (186.22%)	-14840.365 (-93.16%)
Arkansas	-1231.68	309.203 (-25.10%)	5505.002 (-446.95%)	-7045.886 (572.05%)
Connecticut	-6819.17	-813.567 (11.93%)	2589.693 (-37.98%)	-8595.298 (126.05%)
California	-44837.7	-5432.641 (12.12%)	72237.575 (-161.11%)	-111642.626 (248.99%)
Delaware	691.34	108.411 (15.68%)	2867.204 (414.73%)	-2284.275 (-330.41%)
Colorado	8607.69	818.636 (9.51%)	20332.347 (236.21%)	-12543.294 (-145.72%)
District of Columbia	-446.71	-33.514 (7.50%)	269.828 (-60.40%)	-683.024 (152.90%)
Hawaii	-1369.2	58.82 (-4.30%)	2101.627 (-153.49%)	-3529.65 (257.79%)
Florida	28230.8	741.262 (2.63%)	76253.688 (270.11%)	-48764.116 (-172.73%)
Idaho	4159.32	276.494 (6.65%)	7616.857 (183.13%)	-3734.027 (-89.77%)
Georgia	15702.5	1559.823 (9.93%)	34693.12 (220.94%)	-20550.396 (-130.87%)
Illinois	-25106.9	1480.054 (-5.90%)	7874.662 (-31.36%)	-34461.611 (137.26%)
Indiana	-5480.15	725.531 (-13.24%)	10179.116 (-185.75%)	-16384.799 (298.98%)
Iowa	-5585.39	-739.917 (13.25%)	3304.824 (-59.17%)	-8150.298 (145.92%)
Kentucky	-6835.35	-578.189 (8.46%)	6545.255 (-95.76%)	-12802.419 (187.30%)
Louisiana	-8195.17	859.285 (-10.49%)	2154.492 (-26.29%)	-11208.945 (136.78%)
Kansas	-3083.28	165.434 (-5.37%)	3336.777 (-108.22%)	-6585.491 (213.59%)
Maine	-1443.97	-381.791 (26.44%)	1179.463 (-81.68%)	-2241.641 (155.24%)
Michigan	-21892.2	182.744 (-0.83%)	5341.175 (-24.40%)	-27416.072 (125.23%)
Maryland	-3530.86	353.122 (-10.00%)	10483.931 (-296.92%)	-14367.914 (406.92%)
Minnesota	-526.12	1393.726 (-264.91%)	10544.782 (-2004.25%)	-12464.633 (2369.16%)
Massachusetts	-4153.7	1220.656 (-29.39%)	7213.888 (-173.67%)	-12588.245 (303.06%)
Mississippi	-4751.24	367.718 (-7.74%)	2514.209 (-52.92%)	-7633.163 (160.66%)
Missouri	-6136.86	709.448 (-11.56%)	8070.027 (-131.50%)	-14916.336 (243.06%)
Montana	74.26	68.955 (92.86%)	2635.855 (3549.50%)	-2630.555 (-3542.36%)
Nebraska	-1252.62	203.124 (-16.22%)	3059.359 (-244.24%)	-4515.104 (360.45%)
Nevada	9464.95	-327.25 (-3.46%)	16768.318 (177.16%)	-6976.116 (-73.70%)
New Hampshire	-964.44	255.481 (-26.49%)	2253.426 (-233.65%)	-3473.351 (360.14%)
New Jersey	-13677.3	-869.662 (6.36%)	12926.769 (-94.51%)	-25734.43 (188.15%)
New Mexico	774.9	255.561 (32.98%)	4533.938 (585.10%)	-4014.594 (-518.08%)
New York	-13349.7	3260.929 (-24.43%)	11264.156 (-84.38%)	-27874.742 (208.80%)
North Carolina	9668.48	798.956 (8.26%)	31758.083 (328.47%)	-22888.557 (-236.73%)
North Dakota	-621.15	20.646 (-3.32%)	1045.484 (-168.31%)	-1687.275 (271.64%)
Ohio	-24992	-306.719 (1.23%)	6923.798 (-27.70%)	-31609.119 (126.48%)
Oklahoma	-2032.79	368.539 (-18.13%)	6894.79 (-339.18%)	-9296.123 (457.31%)
Oregon	1393.35	482.261 (34.61%)	11125.133 (798.44%)	-10214.04 (-733.06%)
Pennsylvania	-24545.3	1379.244 (-5.62%)	7730.607 (-31.50%)	-33655.145 (137.11%)
Rhode Island	-2196.74	-11.327 (0.52%)	715.374 (-32.57%)	-2900.785 (132.05%)
South Carolina	3828.85	42.936 (1.12%)	14156.541 (369.73%)	-10370.627 (-270.85%)
South Dakota	-826.45	-92.861 (11.24%)	1737.325 (-210.22%)	-2470.916 (298.98%)
Tennessee	2093.49	529.356 (25.29%)	17575.73 (839.54%)	-16011.592 (-764.83%)
Texas	45258	-3460.434 (-7.65%)	108044.958 (238.73%)	-59326.511 (-131.09%)
Utah	8983.45	352.623 (3.93%)	13347.783 (148.58%)	-4716.954 (-52.51%)
Vermont	-94.28	326.769 (-346.59%)	588.817 (-624.54%)	-1009.865 (1071.13%)
Virginia	-542.7	1560.379 (-287.52%)	18765.017 (-3457.71%)	-20868.098 (3845.24%)
Washington	6939.7	719.167 (10.36%)	22751.26 (327.84%)	-16530.732 (-238.21%)
West Virginia	-5293.8	57.668 (-1.09%)	-312.337 (5.90%)	-5039.127 (95.19%)
Wisconsin	-5460.87	970.442 (-17.77%)	7848.107 (-143.72%)	-14279.423 (261.49%)
Wyoming	-367.73	84.376 (-22.95%)	991.218 (-269.55%)	-1443.324 (392.50%)
