# Supplementary material for: The Burdens of Idiopathic Developmental Intellectual Disability Attributable to Lead Exposure from 1990 to 2023 and a Projection to 2050 in the USA: Findings from the Global Burden of Disease Study 2023
Source: Healthcare (Basel). 2026 Feb 16;14(4):508. doi: 10.3390/healthcare14040508 (PMC12940874; doi:10.3390/healthcare14040508)
Supplement: Supplementary file 1 [file healthcare-14-00508-s001.zip › Table S5.xlsx]

## Sheet: Multi-Level_Header_DALYs_and_AS
	DALYs Case		ASDR
Year	Female	Male	Female	Male
2024	18725	31684	10.95	19.11
2025	18624	31216	10.81	18.71
2026	18515	30742	10.68	18.32
2027	18391	30274	10.54	17.92
2028	18258	29825	10.39	17.54
2029	18123	29388	10.25	17.16
2030	17994	28965	10.11	16.79
2031	17863	28549	9.98	16.42
2032	17729	28150	9.83	16.05
2033	17594	27778	9.69	15.69
2034	17461	27428	9.55	15.34
2035	17337	27101	9.41	14.99
2036	17213	26792	9.27	14.65
2037	17087	26508	9.13	14.31
2038	16962	26262	8.98	13.98
2039	16842	26049	8.84	13.66
2040	16733	25868	8.71	13.34
2041	16629	25717	8.57	13.03
2042	16530	25606	8.44	12.73
2043	16437	25545	8.31	12.44
2044	16356	25534	8.18	12.15
2045	16293	25572	8.05	11.88
2046	16244	25660	7.92	11.6
2047	16208	25806	7.8	11.34
2048	16190	26028	7.68	11.08
2049	16194	26328	7.56	10.83
2050	16229	26711	7.45	10.59
