# Supplementary material for: The Burdens of Idiopathic Developmental Intellectual Disability Attributable to Lead Exposure from 1990 to 2023 and a Projection to 2050 in the USA: Findings from the Global Burden of Disease Study 2023
Source: Healthcare (Basel). 2026 Feb 16;14(4):508. doi: 10.3390/healthcare14040508 (PMC12940874; doi:10.3390/healthcare14040508)
Supplement: Supplementary file 1 [file healthcare-14-00508-s001.zip › Table S6.xlsx]

## Sheet: Sheet1
		DALYs					ASDR
	Female		Male			Female		Male
	Observed	Predicted	Observed	Predictd		Observed	Predicted	Observed	Predicted
2019	19271.7	19259.4	34779.3	34465.3		11.7012	11.6763	21.4065	21.4647
2020	19093.8	19097.4	34130.5	33947.1		11.5281	11.489	20.8993	21.0006
2021	18931.3	18925.3	33423	33429.2		11.3764	11.2994	20.3844	20.5388
2022	18813.1	18736.6	32854.6	32916.9		11.2344	11.106	19.916	20.0792
2023	18710.6	18538.3	32412	32420		11.0967	10.9109	19.5134	19.6266
RMSE	84.53		165.03			0.11		0.12
